# Supplementary material for: Systematic Analysis of the Molecular Mechanisms of Cold and Hot Properties of Herbal Medicines
Source: Plants (Basel). 2022 Apr 6;11(7):997. doi: 10.3390/plants11070997 (PMC9002596; doi:10.3390/plants11070997)
Supplement: Supplementary file 1 [file plants-11-00997-s001.zip]

Archive with 1 entries (1 files):
- plants-1650099-supplementary.xlsx
