# Supplementary material for: Systematic Analysis of the Molecular Mechanisms of Cold and Hot Properties of Herbal Medicines
Source: Plants (Basel). 2022 Apr 6;11(7):997. doi: 10.3390/plants11070997 (PMC9002596; doi:10.3390/plants11070997)
Supplement: Supplementary file 1 [file plants-11-00997-s001.zip › plants-1650099-supplementary.xlsx]

## Sheet: Table S1
Table S1. Integrated properties of 258 common herbs from SymMap and ETCM
SymMap id	ETCM id	English name	Latin name	Chinese name	Korean name	SymMap category	ETCM category
Exact
18	13	Lalang grass rhizome	Rhizoma Imperatae	白茅根	백모근	Cold	Cold
23	18	Root of Chinese pulsatilla	Radix Pulsatillae	白头翁	백두옹	Cold	Cold
24	19	Blackend swallowwort root	Radix cynchi atrati	白薇	백미	Cold	Cold
33	25	Root of dyer's woad	Radix Isatidis seu Baphicacanthi	板蓝根	판람근	Cold	Cold
36	28	All - grass of barbed skullcap	Herba Scutellariae barbatae	半枝莲	반지련	Cold	Cold
60	47	Root of antifebrile Dichroa	Radix Dichroae	常山	상산	Cold	Cold
61	48	All-grass of rippleseed plantain	Herba Plantaginis	车前草	차전초	Cold	Cold
62	49	Seed of Asiatic plantain	Semen Plantaginis	车前子	차전자	Cold	Cold
72	55	Szechwan chiberry fruit	Fructus Meliae Toosendan	川楝子	천련자	Cold	Cold
79	62	All-grass of common Andrographis	Herba andrographitis	穿心莲	천심련	Cold	Cold
85	65	Root and rhziome of sorrel rhubarb	Radix et Rhizoma Rhei	大黄	대황	Cold	Cold
103	81	Root - bark of Chinese wolfberry	Cortex Lycii Radicis	地骨皮	지골피	Cold	Cold
120	96	Sen leaf	Folium Sene	番泻叶	번사협	Cold	Cold
123	98	Root of Fourstamen stephania	Radix Stephaniae Tetrandrae	防己	방기	Cold	Cold
130	101	All-grass of common ducksmeat	Herba Spirodelae	浮萍	부평	Cold	Cold
135	106	Root of gansui	Radix Kansui	甘遂	감수	Cold	Cold
157	122	Spore of Japanese climbing fern	Spora Lygodii	海金沙	해금사	Cold	Cold
184	145	Phellodendron bark	Cortex Phellodendri	黄柏	황백	Cold	Cold
186	147	Rhizome of Chinese goldthread	Rhizoma Coptidis	黄连	황련	Cold	Cold
188	149	Root of baikal skullcap	Radix Scutellariae	黄芩	황금	Cold	Cold
207	167	Honeysuckle flower	Flos Lonicerae	金银花	금은화	Cold	Cold
226	182	All - grass of bunge corydalis	Herba Corydalis bungeae	苦地丁	고지정	Cold	Cold
232	188	Kelp or tangle	Thallus Lamiriae	昆布	곤포	Cold	Cold
254	204	Uniflower swisscentaury root	Radix Rhapontici	漏芦	누로	Cold	Cold
255	205	Reed rhizome	Rhizoma Phragmitis	芦根	노근	Cold	Cold
256	206	Aloe	Aloe	芦荟	노회	Cold	Cold
268	215	All-grass of purslane	Herba Portulacae	马齿苋	마치현	Cold	Cold
270	217	Nux vomica	Semen Strychni	马钱子	마전자	Cold	Cold
291	233	Akebia, Clematis stem	Caulis Aristolochiae seu Clematis	木通	목통	Cold	Cold
301	239	Achene of great burdock	Fructus Arctii lappae	牛蒡子	우방자	Cold	Cold
308	243	Boat-fruited Sterculia seed	Semen Sterculiae Lychnophorae	胖大海	반대해	Cold	Cold
318	252	Pharbitis seed	Semen Pharbitidis	牵牛子	견우자	Cold	Cold
321	255	Root of tali madder	Radix Rubiae	茜草	천초	Cold	Cold
329	260	Sweet wormwood herb	Herba Artemisiae Annuae	青蒿	청호	Cold	Cold
332	263	All - grass of mile swertia	Herba Swertiae	青叶胆	청협단	Cold	Cold
351	278	Mulberry leaf	Folium Mori	桑叶	상협	Cold	Cold
357	282	Vietnamese sophora root	Radix Sophorae Tonkinensis	山豆根	산두근	Cold	Cold
362	287	Pokeberry root	Radix Phytolaccae	商陆	상륙	Cold	Cold
364	289	Blackberrylily rhizome	Rhizoma Belamcandae	射干	사간	Cold	Cold
391	312	Cochinchinese Asparagus root	Radix Asparagi	天冬	천동	Cold	Cold
426	337	Fruit - spike of common selfheal	Spica Prunellae	夏枯草	하고초	Cold	Cold
469	374	Tuber - root of common turmeric	Radix Curcumae	郁金	욱금	Cold	Cold
480	382	Rhizome of Oriental waterplantain	Rhizoma Alismatis	泽泻	택사	Cold	Cold
481	383	Bulb of thunberg fritillary	Bulbus Fritillariae thunbergii	浙贝母	절패모	Cold	Cold
482	384	Rhizome of common amarrhe	Rhizoma Anemarrhee	知母	지모	Cold	Cold
483	385	Fruit of Cape jasmine	Fructus Gardeniae	栀子	치자	Cold	Cold
493	396	Arnebia root gromwell root	Radix Arnebiae seu Lithospermi	紫草	자초	Cold	Cold
494	397	Tokyo violet herb	Herba Violae	紫花地丁	자화지정	Cold	Cold
225	181	Root of lightyellow sophora	Radix Sophorae flavescentis	苦参	고삼	Cold	Cold
37	29	Mentha, peppermint	herba Menthae	薄荷	박하	Cool	Cool
80	63	All - grass of stringy stonecrop	Herba Sedi sarmentosi	垂盆草	수분초	Cool	Cool
86	66	All - grass of thistle	Herba Cirsii Japonici; Radix Cirsii Japonici; Herba seu Radix Cirsii japonici	大蓟	대계	Cool	Cool
191	153	Canton love-pea vine	Herba Abri	鸡骨草	계골초	Cool	Cool
192	154	Cockscomb flower	Flos Celosiae cristatae	鸡冠花	계관화	Cool	Cool
260	210	Grosvenor momordica Fruit	Fructus Momordicae	罗汉果	라한과	Cool	Cool
306	241	Fruit of glossy privet	Fructus Ligustri lucidi	女贞子	여정자	Cool	Cool
438	346	Field thistle herb	Herba Cirsii; Herba Cirsii segeti	小蓟	소계	Cool	Cool
499	111	Root of lobed kudzuvine	Radix Puerariae	葛根	갈근	Cool	Cool
402	319	Lepidium seed, Descurainia seed	Semen Lepiddi seu Descurainiae; Semen Lepidii; Semen Descurainiae	葶苈子	정력자	Extreme Cold	Great cold
131	102	Common monkshood daughter root	Radix Aconiti Lateralis	附子	부자	Extreme Hot	Great hot
6	4	Croton fruit	Fructus Crotonis	巴豆	파두	Hot	Hot
55	44	Kusnezoff monkshood root	Radix Aconiti Kusnezoffii	草乌	초오	Hot	Hot
76	59	Root of common monkshood	Radix Aconiti	川乌	천오	Hot	Hot
136	107	Dried ginger	Rhizoma Zingiberis	干姜	건강	Hot	Hot
173	137	Pepper fruit	Fructus Piperis	胡椒	호초	Hot	Hot
233	189	Hot pepper	fructus Capsici	辣椒	랄초	Hot	Hot
418	330	Medicil Evodia Fruit	Fructus Evodiae	吴茱萸	오수유	Hot	Hot
429	340	Rhizome of common curculigo	Rhizoma Curculiginis	仙茅	선모	Hot	Hot
2	1	Leaf of argy wormwood	Folium Artemisiae Argyi	艾叶	애협	Warm	Warm
4	3	Chinese star anise	Fructus Anisi Stellati	八角茴香	팔각회향	Warm	Warm
10	9	Rhizome of giant typhonium	Rhizoma Typhonii	白附子	백부자	Warm	Warm
27	21	Dahurian angelica root	Radix Angelicae Dahuricae	白芷	백지	Warm	Warm
35	27	Tuber of Pinellia	Rhizoma Pinelliae	半夏	반하	Warm	Warm
47	37	Areca seed	Semen arecae	槟榔	빈랑	Warm	Warm
51	40	Fruit of Siberian cockleblur	Fructus Xanthii sibirici	苍耳子	창이자	Warm	Warm
54	43	Tsaoko	Fructus tsaoko	草果	초과	Warm	Warm
63	50	oily wood of agalloch eaglewood	Lignum Aquilariae Resitum	沉香	침향	Warm	Warm
64	51	Dried tangerine peel	Pericarpium Citri Reticulatae	陈皮	진피	Warm	Warm
88	68	Garlic	Bulbus Allii	大蒜	대산	Warm	Warm
90	71	Jujube Chinese date	Fructus Zizyphi Jujubae	大枣	대조	Warm	Warm
95	75	Root of Chinese angelica	Radix Angelicae sinensis	当归	당귀	Warm	Warm
106	85	Stem of Taiwan erycibe	Caulis Erycibes	丁公藤	정공등	Warm	Warm
107	86	Clove	Flos Caryophylli	丁香	정향	Warm	Warm
114	92	Eucommia bark	Cortex Eucommiae	杜仲	두중	Warm	Warm
128	99	Finger citron	Fructus Citri sarcodactylis	佛手	불수	Warm	Warm
134	105	Rdostachys root	Radix seu Rhizoma rdostachyos	甘松	감송	Warm	Warm
145	116	Rhizome of heartleaf dryria	Rhizoma Dryriae	骨碎补	골쇄보	Warm	Warm
155	120	Cassia twig	Ramulus Cinmomi	桂枝	계지	Warm	Warm
168	133	Safflower	Flos Carthami	红花	홍화	Warm	Warm
171	135	Bark of officil magnolia	Cortex Magnoliae officilis	厚朴	후박	Warm	Warm
178	141	Pricklyash peel	Pericarpium Zanthoxyli	花椒	화초	Warm	Warm
198	159	Rhizome of common turmeric	Rhizoma Curcumae longae	姜黄	강황	Warm	Warm
199	160	Odoriferous Rosewood	Lignum Dalbergiae odoriferae Rosewood	降香	강향	Warm	Warm
202	163	All - grass of Japanese inula	Herba Inulae	金沸草	금비초	Warm	Warm
264	212	Ephedra	Herba Ephedrae	麻黄	마황	Warm	Warm
278	223	Rose flower	Flos Rosae Rugosae	玫瑰花	매괴화	Warm	Warm
288	231	Fruit of common floweringquince	Fructus Chaenomelis	木瓜	목과	Warm	Warm
292	234	Common aucklandia root	Radix Aucklandiae	木香	목향	Warm	Warm
322	256	Root and rhizome of incised notoptergium	Radix et Rhizoma Notopterygii	羌活	강활	Warm	Warm
330	261	Green tangerine peel	Pericarpium Citri Reticulatae Viride	青皮	청피	Warm	Warm
338	268	Desertliving cistanche	Herba Cistanches	肉苁蓉	육종용	Warm	Warm
339	269	Nutmeg	Semen Myristicae	肉豆蔻	육두구	Warm	Warm
341	271	Frankincense	Resi oliani	乳香	유향	Warm	Warm
346	275	Sanchi	Radix Notoginseng	三七	삼칠	Warm	Warm
355	280	Villous amomum fruit	Fructus Amomi	砂仁	사인	Warm	Warm
363	288	Common Cnidium fruit	Fructus Cnidii	蛇床子	사상자	Warm	Warm
370	293	Grassleaf sweetflag rhizome	Rhizoma Acori Talarinowii	石菖蒲	석창포	Warm	Warm
372	296	Pomegrate rind	Pericarpium Grati	石榴皮	석류피	Warm	Warm
375	298	Fruit of rangooncreeper	Fructus Quisqualis	使君子	사군자	Warm	Warm
385	303	Storax	Styrax	苏合香	소합향	Warm	Warm
389	309	Sandalwood	Lignum Santaii Albi	檀香	단향	Warm	Warm
394	315	Jackinthepulpit tuber	Rhizoma Arisaematis	天南星	천남성	Warm	Warm
397	317	Henbane seed	Semen Hyoscyami	天仙子	천선자	Warm	Warm
411	326	Chinese Clematis root	Radix Clematidis	威灵仙	위령선	Warm	Warm
415	329	Combined spicebush root	Radix Linderae	乌药	오약	Warm	Warm
425	336	All-grass manchurian wildginger	Herba Asari	细辛	세신	Warm	Warm
437	345	Fennel fruit	fructus Foeniculi	小茴香	소회향	Warm	Warm
440	347	Bulb of longstamen onion	Bulbus Allii Macrostemi	薤白	해백	Warm	Warm
442	349	Paniculate swallowwort root	Radix Cynchi Paniculati	徐长卿	서장경	Warm	Warm
451	357	Corydalis tuber	Rhizoma Corydalis	延胡索	연호색	Warm	Warm
452	359	Datura flower	Flos Daturae	洋金花	양금화	Warm	Warm
472	377	Flower bud of lilac daphne	Flos Genkwa	芫花	원화	Warm	Warm
474	379	Chinese rose flower	Flos Rosae chinensis	月季花	월계화	Warm	Warm
477	380	Spine of Chinese honeylocust	Spi gleditsiae	皂角刺	조각자	Warm	Warm
498	401	Root of tatarian aster	radix asteris	紫菀	자울	Warm	Warm
22	17	Rhizome of largehead atractylodes	Rhizoma Atractylodis macrocephalae	白术	백술	Warm	Warm
52	41	Rhizome of swordlike atractylodes	Rhizoma Atractylodis	苍术	창술	Warm	Warm
77	60	Chuanxiong rhizome, szechuan lovage root	Radix chuanxiong; Rhizoma Chuanxiong	川芎	천궁	Warm	Warm
194	155	Suberect spatholobus stem	Caulis Millettiae; Caulis spatholobi	鸡血藤	계혈등	Warm	Warm
21	16	White peony root	Radix Paeoniae Alba	白芍	백작	Minor cold	Mildly cold
58	46	Root of Chinese thorowax	Radix Bupleuri	柴胡	시호	Minor cold	Mildly cold
78	61	Ningpo yam rhizome	Rhizoma Dioscoreae Nipponicae	穿山龙	천산룡	Minor cold	Mildly cold
99	79	Pith of common rush	Medulla Junci	灯心草	정심초	Minor cold	Mildly cold
105	83	Root of garden burnet	Radix Sanguisorbae	地榆	지유	Minor cold	Mildly cold
182	143	flower bud of Japanese pagodatree	flos Sophorae	槐花	괴화	Minor cold	Mildly cold
205	165	Christi loosestrife	Herba Glechomae Longitubae	金钱草	금전초	Minor cold	Mildly cold
217	175	Chrysanthemum flower	Flos Chrysanthemi	菊花	국화	Minor cold	Mildly cold
241	195	Weeping forsythia capsule	Fructus Forsythiae	连翘	련교	Minor cold	Mildly cold
261	211	Stem of Chinese starjasmine	Caulis Trachelospermi	络石藤	락석등	Minor cold	Mildly cold
274	221	Shrub chastetree fruit	Fructus Viticis	蔓荆子	만형자	Minor cold	Mildly cold
281	224	Flower of pale butterflybush	Flos Buddlejae	密蒙花	밀몽화	Minor cold	Mildly cold
284	228	Tree peony bark	Cortex Moutan	牡丹皮	모단피	Minor cold	Mildly cold
310	245	Loquat leaf	Folium Eriobotryae	枇杷叶	비파협	Minor cold	Mildly cold
319	253	Root of grand hogfennel	radix Peucedani	前胡	전호	Minor cold	Mildly cold
366	290	Largetrifoliolious bugbane rhizome	Rhizoma Cimicifugae	升麻	승마	Minor cold	Mildly cold
404	320	Paniculate bolbostemma	Rhizoma Bolbostemmae	土贝母	토패모	Minor cold	Mildly cold
453	361	Wild Chrysanthemum flower	Flos Chrysanthemi Indici	野菊花	야국화	Minor cold	Mildly cold
456	365	Motherwort	Herba Leonuri	益母草	익모초	Minor cold	Mildly cold
460	369	Starwort root	Radix Stellariae	银柴胡	은시호	Minor cold	Mildly cold
465	372	All-grass of heartleaf houttuynia	Herba Houttuyniae	鱼腥草	어성초	Minor cold	Mildly cold
486	388	Immature fruit of Seville orange	Fructus Aurantii Immaturus	枳实	지실	Minor cold	Mildly cold
45	36	All-grass of common knotgrass	Herba Polygoni Avicularis	萹蓄	편축	Minor cold	Mildly cold
485	387	Fruit of Seville orange	Fructus Aurantii	枳壳	지각	Minor cold	Mildly cold
224	179	Cassia seed	Semen Cassiae; Semen Sene	决明子	결명자	slightly cold	Mildly cold
9	8	White hyacinth Bean	Semen Lablab Album	白扁豆	백편두	Minor Warm	Mildly warm
19	14	Cynchum root	Rhizoma cynchi stauntonii	白前	백전	Minor Warm	Mildly warm
28	22	Root of Japanese stemo	Radix Stemoe	百部	백부	Minor Warm	Mildly warm
113	90	Doubleteeth pubescent Angelica root	Radix Angelicae Pubescentis	独活	독활	Minor Warm	Mildly warm
122	97	Root of Divaricate Saposhnikovia	Radix Saposhnikoviae divaricatae	防风	방풍	Minor Warm	Mildly warm
156	121	Stem of Kadsura pepper	Caulis Piperis Kadsurae；Caulis Piperis futokadsurae	海风藤	해풍등	Minor Warm	Mildly warm
212	170	All-grass of fineleaf schizonepeta	Herba Schizonepetae	荆芥	형개	Minor Warm	Mildly warm
435	343	All-grass of haichow elsholtzia	Herba Elsholtziae	香薷	향유	Minor Warm	Mildly warm
443	350	Himalayan teasel root	Radix Dipsaci	续断	속단	Minor Warm	Mildly warm
446	352	Inula flower	Flos Inulae	旋覆花	선복화	Minor Warm	Mildly warm
336	265	Ginseng	Radix Ginseng	人参	인삼	Minor Warm	Mildly warm
478	381	Hirsute shiny bugleweed herb	Herba Lycopi	泽兰	택란	slightly warm	Mildly warm
89	69	Stem of sargentgloryvine	Caulis Sargentodoxae	大血藤	대혈등	Mild	Even
96	77	Root Pilose Asiabell	Radix Codonopsis pilosulae	党参	당삼	Mild	Even
277	222	Myrrh	Resi myrrhae; Myrrha	没药	몰약	Mild	Even
388	308	Heterophylly falsestarwort root	Radix Pseudostellariae	太子参	태자삼	Mild	Even
11	10	Ginkgo seed	Semen Ginkgo	白果	백과	Mild	Even
30	24	Seed of Chinese arborvitae	Semen Biotae	柏子仁	백자인	Mild	Even
44	35	Castor seed	Semen Ricini	蓖麻子	비마자	Mild	Even
66	53	Rice bean	Semen Phaseoli	赤小豆	적소두	Mild	Even
74	58	Root of medicil cyathula	Radix Cyathulae	川牛膝	천우슬	Mild	Even
129	100	Indian bread	Poria	茯苓	복령	Mild	Even
133	104	Root of ural licorice	Radix Glycyrrhizae	甘草	감초	Mild	Even
143	114	Fruit of Chinese wolfberry	Fructus Lycii	枸杞子	구기자	Mild	Even
144	115	Pipewort flower	Flos Eriocauli	谷精草	곡정초	Mild	Even
160	124	Medicine termilia fruit	Fructus Chebulae	诃子	가자	Mild	Even
161	128	Lotus leaf	Folium Nelumbinis	荷叶	하협	Mild	Even
164	129	Black bean	Semen Glycine Max	黑豆	흑두	Mild	Even
166	130	Black sesame	Semen Sesami Nigrum	黑芝麻	흑지마	Mild	Even
175	139	Colored mistletoe herb	Herba Visci	槲寄生	곡기생	Mild	Even
185	146	Rhizome of fragrant solomonseal	Rhizoma Polygoti	黄精	황정	Mild	Even
190	152	Hemp seed	Semen Canbis; Fructus Canbis	火麻仁	화마인	Mild	Even
208	168	Fruit of Cherokee rose	Fructus Rosae laevigatae	金樱子	금앵자	Mild	Even
216	174	Platycodon root	Radix Platycodi	桔梗	길경	Mild	Even
223	178	All - grass of tamariskoid spikemoss	Herba Selaginellae	卷柏	권백	Mild	Even
235	192	All - grass of common Heron's bill	Herba ErodiiHerba Geranii	老鹳草	노관초	Mild	Even
245	198	Shinyleaf pricklyash root	Radix Zanthoxyli	两面针	량면침	Mild	Even
248	200	Lucid ganoderma	Ganoderma Lucidum seu Japonicum	灵芝	령지	Mild	Even
258	208	fruit of beautiful sweetgum	Fructus Liquidambaris	路路通	노로통	Mild	Even
265	213	Ephedra root	Radix Ephedrae	麻黄根	마황근	Mild	Even
272	219	Germited barley	Fructus Hordei Germitus	麦芽	맥아	Mild	Even
293	235	Common scouring rush herb	Herba Equiseti Hiemalis	木贼	목적	Mild	Even
304	240	Root of twotooth achyranthes	Radix Achyranthis bidentatae	牛膝	우슬	Mild	Even
307	242	Node of lotus rhizome	nodus nelumbinis rhizomatis	藕节	우절	Mild	Even
312	249	Pollen of longbract cattail	pollen typhae	蒲黄	포황	Mild	Even
320	254	Seed of gordon euryale	Semen Euryales	芡实	검실	Mild	Even
345	274	Common burreed tuber	Rhizoma Sparganii	三棱	삼릉	Mild	Even
349	277	Chinese taxillus herb	Herba Taxilli	桑寄生	상기생	Mild	Even
352	279	Mulberry twig	Ramulus mori	桑枝	상지	Mild	Even
359	284	Common yam rhizome	Rhizoma Dioscoreae	山药	산약	Mild	Even
376	299	Calyx and receptacle of a persimmon	Calyx Kaki	柿蒂	시체	Mild	Even
386	305	Spine date seed	Semen Ziziphi Spinosae	酸枣仁	산조인	Mild	Even
390	310	Peach seed	Semen Persicae	桃仁	도인	Mild	Even
405	321	Glabrous greenbrier rhizome	Rhizoma Smilacis Glabrae	土茯苓	토복령	Mild	Even
407	324	Dodder seed	Semen cuseutae; Semen cuseutae	菟丝子	토사자	Mild	Even
410	325	Vacarria seed, cow soapwort seed	Semen vaccariae	王不留行	왕불류행	Mild	Even
414	328	Smoked plum	Fructus mume	乌梅	오매	Mild	Even
428	339	All - garss of hairyvein agrimonia	Herba agrimoniae	仙鹤草	선학초	Mild	Even
432	341	Rhizome of nutgrass galingale	Rhizoma cyperi	香附	향부	Mild	Even
463	371	Poppy capsule	pericarpium papaveris	罂粟壳	앵속각	Mild	Even
Similar
340	270	Cassia gark	Cortex cinmomi	肉桂	육계	Hot	Great hot
87	67	Isatis leaf	Folium Iisatidis	大青叶	대청협	Extreme Cold	Cold
237	193	Root of common htreewingnut	Radix Tripterygii wilfordii	雷公藤	뇌공등	Cold	Cool
283	227	All-grass of yerbadetajo	Herba ecliptae	墨旱莲	묵한련	Cold	Cool
381	302	Purpleflower holly leaf	Folium Llicis chinensis	四季青	사계청	Cold	Cool
398	318	Chinese schinzostachyum tabasheer	Concretio Silicea bambusae	天竺黄	천축황	Cold	Cool
423	333	American ginseng	Radix Pacis quinquefolii	西洋参	서양삼	Cold	Cool
167	132	Red ginseng	Radix Ginseng rubra	红参	홍삼	Warm/Mild	Warm
187	148	Root of membranous milkvetch	Radix astragali	黄芪	황기	Warm	Mildly warm
361	286	Asiatic cornelian cherry fruit	Fructus corni	山茱萸	산수유	Warm	Mildly warm
367	291	Fresh ginger	Rhizoma Zingiberis recens	生姜	생강	Warm	Mildly warm
230	185	Bitter apricot seed	Semen armeniacae amarum	苦杏仁	고행인	Minor Warm	Warm
29	23	Bulb of greenish lily	Bulbus Lilii	百合	백합	Minor cold	Cold
57	45	Leafy twigs of Oriental Arborvitae	Cacumen et Folium Biotae	侧柏叶	측백협	Minor cold	Cold
183	144	Pod of Japanese pagodatree	fructus Sophorae	槐角	괴각	Minor cold	Cold
15	12	Root of Japanese Ampelopsis	Radix Ampelopsis	白蔹	백렴	Minor cold	Cool
48	38	Borneol	Borneolum syntheticum	冰片	빙편	Minor cold	Cool
65	52	Red peony root	Radix Paeoniae Rubra	赤芍	적작	Minor cold	Cool
70	54	Bulb of Tendrilleaf fritillary	Bulbus Fritillariae Cirrhosae	川贝母	천패모	Minor cold	Cool
141	112	Gambir plant	Ramulus Uncariae cum Uncis	钩藤	구등	Minor cold	Cool
458	367	Seed of jobstears	Semen coicis	薏苡仁	의이인	Minor cold	Cool
40	32	Root of coastal Glehnia	Radix Glehniae	北沙参	북사삼	Minor cold	Cool
109	87	Chinese waxgourd peel	Exocarpium Benincasae	冬瓜皮	동과피	slightly cold	Cool
459	368	Virgate wormwood herb	Herba Artemisiae scopariae	茵陈	인진	Cool	Mildly cold
335	264	Rhizome of bistort	Rhizoma Bistortae	拳参	권삼	Cool	Mildly cold
177	140	Rhizome of gaint knotweed	Rhizoma Polygoni cuspidati	虎杖	호장	Cold	Mildly cold
269	216	Dutohmanspipe fruit	Fructus Aristolochiae	马兜铃	마두령	Cold	Mildly cold
392	313	Trichosanthes root, Skegourd root	Radix Trichosanthis	天花粉	천화분	Cold	Mildly cold
445	351	Figwort root	Radix Scrophulariae	玄参	현삼	Cold	Mildly cold
Discord
324	257	Root of largeleaf gentian	Radix Gentiae macrophyllae	秦艽	진구	Minor cold	Even
93	73	Root of Ligulilobe sage	Radix Salviae liguliobae	丹参	단삼	Minor cold	Mildly warm
117	94	Zedoray Rhizome	Rhizoma Curcumae	莪术	아술	Warm	N/A
219	177	Tangerine Seed	Semen Citri reticulatae	橘核	귤핵	Minor Warm/Mild	Even
244	197	Lotus Plumule	Plumula Nelumbinis	莲子心	련자심	Mild	Cold
195	156	Asiatic Pennywort Herb	Herba centellae	积雪草	적설초	Warm	Cold
273	220	Dahurian rhododendron leaf	Folium Rhododendri daurici	满山红	만산홍	Warm	Cold
358	283	Galanga resurrectionlily rhizome	Rhizoma Kaempferiae	山柰	산내	Warm	Cold
309	244	Fortune eupatorium herb	Herba Eupatorii	佩兰	패란	Cold/Mild	Even
234	190	Radish Seed	Semen Raphani	莱菔子	래복자	Mild	Mildly cold
468	373	Fragrant solomonseal rhizome	Rhizoma Polygoti odorati	玉竹	옥죽	Mild	Mildly cold
257	207	All-grass Chinese pyrola	Herba Pyrolae chinensis	鹿衔草	녹함초	Warm	N/A
3	2	Benzoin	Benzoinum	安息香	안식향	Mild	Warm
181	142	Pummelo peel	Exocarpium Citri grandis	化橘红	화귤홍	Mild	Warm
231	187	Flower bud of common coltsfoot	Flos farfarae	款冬花	관동화	Cool	Warm

## Sheet: Table S2
Table S2. Enrichment tests for the top 30 ingredients of the HG or CG
Top 30 HG ingredients				Top 30 CG ingredients
Ingredient	Adjusted P			Ingredient	Adjusted P
	vs. CG	vs. NHG			vs. HG	vs. NCG
Peruviol	0	2.549e-07		Apigenin	0.0621469	0.108671
(-)-Alpha-Pinene	1.3961e-05	6.93411e-06		Sitosterol	0.145771	0.108671
(R)-Linalool	2.48186e-05	6.93411e-06		Ursolicacid	0.145771	0.262635
Cymol	2.48186e-05	0.000156915		Caffeate	0.22923	0.173562
(L)-Alpha-Terpineol	6.64091e-05	8.2506e-05		Alexandrin	0.22923	0.201045
(-)-Nopinene	0.000112334	0.000135008		Hirsutrin	0.22923	0.25151
Pentadecylic Acid	0.000340544	0.000135008		Luteolin	0.38464	0.527486
Hemo-Sol	0.000654166	0.000575006		P-Coumaric Acid	0.414594	0.108671
Myrcene	0.00124655	0.00223724		Linolenic Acid	0.414594	0.346783
D-Camphene	0.00158837	0.000575006		Kaempferol	0.414594	0.544507
Moslene	0.0024028	0.000987124		Heriguard	0.429259	0.306443
Α-Humulene	0.0024028	0.00385052		Oleanic Acid	0.429259	0.346783
Eic	0.00383957	0.000923039		Phytane	0.429259	0.362111
L-Limonen	0.00721633	0.000575006		Scopoletin	0.524899	0.3597
Zinc05224268	0.013488	0.00366394		Ethylpalmitate	0.535345	0.282787
()-Terpinen-4-Ol	0.013488	0.00494957		Caproic Acid	0.535345	0.346783
Cineole	0.0166322	0.00244704		Eugenol	0.535345	0.3597
Myristic Acid	0.0223645	0.000668419		Dbp	0.535345	0.527486
Tnp00297	0.0223645	0.00691342		Stearic Acid	0.549419	0.346783
Cam	0.0420183	0.0196874		Rutin	0.549419	0.346783
Gynesine	0.0469285	0.00346628		Daucostero	0.549419	0.527486
Lauric Acid	0.0516301	0.0397072		Succinic Acid	0.549419	0.613727
Palmitic Acid	0.131843	0.00244704		Wln: Vhr	0.828169	0.527486
Hyacinthin	0.154103	0.0433219		Quercetin	0.845875	0.817195
Quercetin	0.250895	0.608676		Hyacinthin	0.939863	0.565361
Stearic Acid	0.542181	0.077415		Palmitic Acid	0.945262	0.565361
Daucostero	0.542181	0.550125		Gynesine	0.995031	0.731479
Oleanic Acid	0.748805	0.592948		Myristic Acid	0.995031	0.790237
Alexandrin	0.964114	0.721259		Cineole	0.995031	0.925517
Sitosterol	0.967093	0.903594		Eic	0.995031	0.971644

## Sheet: Table S3
Table S3. Target genes of the hot-specific ingredients
Ingredient	Peruviol	(R)-Linalool	Cymol	(L)-Alpha-Terpineol
Target genes	ACHE	CHRM1	SLC6A2	ADRA1A
	AFP	KCNH2		CHRM1
	BDNF	KDR		IGHG1
	CASP3	PGR		PTGS1
	CHRM1	PTGS1		PTGS2
	GABBR1	PTGS2		SCN5A
	GRIA2	SCN5A		SLC6A2
	ITGB1	SLC6A2		SLC6A3
	MMP2
	MMP9
	POMC
	PRSS1
	PTGS2
	SLC6A2
	TIMP3
	VCP
	PENK
	TIMP1

## Sheet: Table S4
Table S4. Enrichment tests for the top 50 target genes of the HG or CG
Top 50 HG target genes				Top 50 CG target genes
Target gene	Adjusted P			Target gene	Adjusted P
	vs. CG	vs. NHG			vs. HG	vs. NCG
SLC6A2	1.68593e-29	7.06587e-36		NOS2	3.04454e-08	2.49211e-06
CHRM1	6.24356e-29	2.43434e-38		PRSS1	4.07943e-08	2.49211e-06
SLC6A3	1.9911e-12	2.15566e-16		GSK3B	9.82352e-06	0.000261932
ADRA1A	3.10381e-09	1.61994e-12		AR	0.000237669	0.00229357
PTGS2	7.04511e-06	3.21379e-11		ESR2	0.000347534	0.0057778
ADRB2	2.52582e-05	6.58727e-09		CASP3	0.000358723	0.0090918
RXRA	2.52582e-05	2.24142e-08		CDK2	0.000551278	0.00229357
ADRB1	3.5441e-05	1.74727e-06		CALM3	0.00123779	0.00229357
MAOB	7.44505e-05	4.07472e-09		CDKN1A	0.00623129	0.0546179
SLC6A4	0.000204254	3.1151e-06		NCOA1	0.0122267	0.000834872
BCHE	0.000415881	4.9465e-05		MMP1	0.0127216	0.0641067
MAOA	0.000617766	7.55531e-08		RELA	0.0140665	0.245605
PLB1	0.00371384	0.000164697		CASP9	0.0145485	0.0742072
ADRA2A	0.00514701	0.000124323		BCL2	0.0154105	0.06303
IGHG1	0.0106124	2.88594e-07		CCNA2	0.0391474	0.0562568
GATM	0.0106124	0.00176021		TGFB1	0.0391474	0.0837916
PTGS1	0.0149049	4.01415e-07		BAX	0.0391474	0.154168
ACHE	0.0253958	0.0169625		JUN	0.0391474	0.191749
ABAT	0.0445991	0.0218819		ICAM1	0.0428493	0.376933
CTSD	0.239359	0.0670905		ESR1	0.0668297	0.217402
KCNH2	0.24295	0.125226		CDC2	0.11446	0.213618
SCN5A	0.26547	0.0227146		TNF	0.148926	0.487376
AKR1B1	0.504383	0.987286		AKT1	0.180753	0.659765
OPRM1	0.577798	0.239745		CA2	0.234275	0.0090918
GRIA2	0.627675	0.57228		CCND1	0.351058	0.615
PGR	0.85475	1		NR3C2	0.448931	1
NR3C1	0.970482	0.626453		IL6	0.5251	0.81007
CA2	1	0.909001		ALOX5	0.5251	0.819455
ESR1	1	1		PGR	0.895599	1
CALM3	1	1		SCN5A	1	0.884447
AR	1	1		KCNH2	1	0.893301
NOS2	1	1		PTGS2	1	1
PRSS1	1	1		PTGS1	1	1
TNF	1	1		CHRM1	1	1
BCL2	1	1		ADRB2	1	1
CASP3	1	1		MAOB	1	1
NCOA1	1	1		RXRA	1	1
CDK2	1	1		SLC6A2	1	1
RELA	1	1		IGHG1	1	1
JUN	1	1		SLC6A3	1	1
BAX	1	1		ADRA1A	1	1
ESR2	1	1		ACHE	1	1
GSK3B	1	1		MAOA	1	1
NR3C2	1	1		ADRA2A	1	1
CCNA2	1	1		ADRB1	1	1
IL6	1	1		CTSD	1	1
CCND1	1	1		SLC6A4	1	1
ALOX5	1	1		BCHE	1	1
CDC2	1	1		GRIA2	1	1
CASP9	1	1		AKR1B1	1	1

## Sheet: Table S5
Table S5. Full names of the hot- and cold-specific target genes.
Hot-specific target genes
ADRA1A	Adrenoceptor Alpha 1A
ADRA2A	Adrenoceptor Alpha 2A
ADRB1	Adrenoceptor Beta 1
ADRB2	Adrenoceptor Beta 2
BCHE	Butyrylcholinesterase
CHRM1	Cholinergic Receptor Muscarinic 1
MAOA	Monoamine Oxidase A
MAOB	Monoamine Oxidase B
PLB1	Phospholipase B1
PTGS2	Prostaglandin-Endoperoxide Synthase 2
RXRA	Retinoid X Receptor Alpha
SLC6A2	Solute Carrier Family 6 Member 2
SLC6A3	Solute Carrier Family 6 Member 3
SLC6A4	Solute Carrier Family 6 Member 4
Cold-specific target genes
AR	Androgen Receptor
CALM3	Calmodulin 3
CASP3	Caspase 3
CKD2	Cyclin Dependent Kinase 2
ESR2	Estrogen Receptor 2
GSK3B	Glycogen Synthase Kinase 3 Beta
NOS2	Nitric Oxide Synthase 2
PRSS1	Serine Protease 1
